# Supplementary material for: Unraveling the Synergistic Mechanisms of Phosphorus Adsorption and Slow-Release on Low-Mg-Loaded Biochar Enabled by KOH Activation
Source: Materials (Basel). 2025 Nov 18;18(22):5214. doi: 10.3390/ma18225214 (PMC12654471; doi:10.3390/ma18225214)
Supplement: Supplementary file 1 [file materials-18-05214-s001.zip]

Archive with 1 entries (1 files):
- materials-3941780-supplementary.pdf
